# Supplementary material for: Paired Analysis of D-Dimer and Its Correlated Hemostatic Parameters in 30 Dogs with Neoplasms after Tumorectomy
Source: Animals (Basel). 2023 Mar 7;13(6):969. doi: 10.3390/ani13060969 (PMC10044208; doi:10.3390/ani13060969)
Supplement: Supplementary file 1 [file animals-13-00969-s001.zip]

Archive with 1 entries (1 files):
- animals-2210147-supplementary.pdf
